# Supplementary material for: Microbial and metabolomic profiles in correlation with depression and anxiety co-morbidities in diarrhoea-predominant IBS patients
Source: BMC Microbiol. 2020 Jun 17;20:168. doi: 10.1186/s12866-020-01841-4 (PMC7302156; doi:10.1186/s12866-020-01841-4)
Supplement: Supplementary file 2 — Additional file 2. [file 12866_2020_1841_MOESM2_ESM.xlsx]

## Sheet: Sheet1
dependent	Parameter	Estimate beta	StdErr	tValue	adjusted pValue	reletive abundance in IBS-D fecal samples
SDS	Intercept	47.4918	4.83514	9.82	<.0001
	age	0.0405566	0.0992959	0.41	0.6843
	gender F vs M	1.49487	2.36391	0.63	0.5294
	severity severe vs mild	0.0184413	2.34289	0.01	0.9937
	g__Dialister	-50.9069	23.0353	-2.21	0.0307	0.02399
	g__Roseburia	92.69	47.5471	1.95	0.0556	0.01511
SAS	Intercept	43.4667	4.872	8.92	<.0001
	age	0.0903597	0.0995048	0.91	0.3672
	gender F vs M	1.54217	2.353	0.66	0.5146
	severity severe vs mild	2.04103	2.34994	0.87	0.3883
	g__Bifidobacterium	26.2409	12.5524	2.09	0.0405	0.04992
	g__Dialister	-49.9041	23.1255	-2.16	0.0347	0.02399
HADS	Intercept	9.87026	3.13447	3.15	0.0025
	age	0.145446	0.0699425	2.08	0.0415
	gender F vs M	0.931428	1.64062	0.57	0.5722
	severity severe vs mild	2.23776	1.55264	1.44	0.1543
	g__Clostridium_sensu	-51.4988	24.6171	-2.09	0.0403	0.01388
HAM_D	Intercept	9.99096	2.5166	3.97	0.0002
	age	0.0866961	0.0531212	1.63	0.1077
	gender F	0.645165	1.22201	0.53	0.5994
	severity severe vs mild	0.258502	1.20344	0.21	0.8306
	g__Bifidobacterium	13.3131	6.45309	2.06	0.0433	0.04992
	g__Prevotella_9	-6.83666	5.172	-1.32	0.1911	0.0484
	g__Dialister	-21.2088	12.0215	-1.76	0.0826	0.02399
	g__Clostridium_sensu	-39.4075	18.5223	-2.13	0.0374	0.01388
HAM_A	Intercept	6.3853	2.6773	2.38	0.02
	age	0.140203	0.0573119	2.45	0.0171
	gender F	1.1526	1.38435	0.83	0.4081
	severity severe vs mild	1.97149	1.32492	1.49	0.1416
	g__Bifidobacterium	19.8789	7.36279	2.7	0.0088	0.04992
