# Supplementary material for: Microbial and metabolomic profiles in correlation with depression and anxiety co-morbidities in diarrhoea-predominant IBS patients
Source: BMC Microbiol. 2020 Jun 17;20:168. doi: 10.1186/s12866-020-01841-4 (PMC7302156; doi:10.1186/s12866-020-01841-4)
Supplement: Supplementary file 3 — Additional file 3. [file 12866_2020_1841_MOESM3_ESM.xlsx]

## Sheet: Sheet1
Name	KEGG_ID	Molecular_weight	Formula	fold_change(HC/IBS_D)	VIP	p-value	q-value
O-ureido-L-serine		163.059	C4H9N3O4	2.23457	6.2709	3.0337e-10	0.000877
3,4-Dihydroxybenzenesulfonic acid	C10447	189.993	C6H6O5S	2.60268	6.2373	2.3161e-05	0.002632
(R)-2-Hydroxyglutarate	C01087	148.037	C5H8O5	3.16017	5.6734	3.4879e-12	0.000439
(2R_3S)-2_3-Dimethylmalate	C03652	162.053	C6H10O5	0.0733022	5.3547	9.3734e-10	0.001316
N-Phenylacetylglutamine	C04148	264.28	C13H16N2O4	0.482968	4.9152	0.0071131	0.013596
(1R_2S)-1-Hydroxypropane-1_2_3-tricarboxylate	C00451	192.026	C6H8O7	2.39496	4.4919	0.0031905	0.008772
2_2'-Iminodipropanoate	C03210	161.068	C6H11NO4	3.43426	4.2824	7.7727e-06	0.002193
n-Hexanamide	C02722	115.099	C6H13NO	0.183011	4.1443	6.694e-06	0.001754
allopurinol		136.038	C5H4N4O	0.0390103	3.946	0.00082985	0.004386
3_4-Dihydroxymandelaldehyde	C05577	168.042	C8H8O4	0.168404	3.894	7.8745e-05	0.003509
Theogallin		344.074	C14H16O10	4.28709	3.5784	0.0026007	0.007895
3-mercapto-3-methyl-1-butanol		120.21	C5H12OS	8.9383	3.5553	0.0004682	0.003947
N-[(2S)-2-Hydroxypropanoyl]methionine		221.072	C8H15NO4S	4.40762	3.394	0.0020686	0.006579
1-Naphthol	C11714	144.057	C10H8O	12.7286	3.2713	0.0043291	0.009649
3_5-Dihydroxy-phenylglycine		183.053	C8H9NO4	2.58471	3.2554	0.0061898	0.011842
Fumaricacid	C00122	116.011	C4H4O4	5.16941	3.2128	0.015436	0.024123
1-Methyl-2,3,4,9-tetrahydro-1H-beta-carboline-3-carboxylic acid		230.105	C13H14N2O2	2.49666	3.1803	0.014932	0.022368
Acetaminophen Sulfate		231.23	C8H9NO5S	2.28153	3.0655	0.0019148	0.00614
(4S)-4_6-Dihydroxy-2_5-dioxohexanoate	C04349	176.032	C6H8O6	5.16941	3.0578	0.011717	0.017105
1-phenylpropane-1_2-dione	C17268	148.052	C9H8O2	8.75435	2.9876	0.013548	0.020175
1-Methylxanthine	C16358	166.049	C6H6N4O2	2.04202	2.9616	0.010773	0.016667
2-Furoate	C01546	112.016	C5H4O3	0.351111	2.9488	0.026647	0.034211
Ethanal tetramer		176.105	C8H16O4	2.92817	2.9101	0.004627	0.010088
Dethiobiotin	C01909	214.131	C10H18N2O3	4.43828	2.9017	0.018282	0.026316
Acetaminophen glucuronide		327.095	C14H17NO8	139.102	2.8701	0.001366	0.005702
Hymexazol O-glucoside		261.085	C10H15NO7	0.358489	2.8556	0.0078641	0.014474
Tiglylcarnitine		243.147	C12H21NO4	5.09824	2.7923	0.027986	0.035526
Docosahexaenoic acid ethyl ester		356.27	C24H36O2	2.62079	2.7646	0.025757	0.033772
diethyl maleate		172.18	C8H12O4	0.243164	2.7482	2.6113e-05	0.00307
N-Acetyl-L-methionine	C02712	191.061	C7H13NO3S	6.1475	2.6992	0.04163	0.045614
(R)-3-((R)-3-Hydroxybutanoyloxy)butanoate	C04546	190.084	C8H14O5	0.289172	2.5632	0.030196	0.038596
4-Hydroxy-3-nitrosobenzamide		166.038	C7H6N2O3	3.4822	2.551	0.0096156	0.016228
Laninamivir		346.148	C13H22N4O7	2.67586	2.5299	0.005273	0.010526
lycopsamine		299.36	C15H25NO5	0.164938	2.4854	0.032941	0.040351
2-Hydroxy-5-[(5-oxotetrahydro-2-furanyl)methyl]phenyl hydrogen sulfate		288.03	C11H12O7S	4.75683	2.4205	0.048009	0.048684
(E)-Glutaconate	C02214	130.026	C5H6O4	3.03143	2.3149	0.035392	0.042105
thymol sulfate	C09908	230.061	C10H14O4S	20.6776	2.3013	0.045137	0.047807
chavicol	C16930	134.073	C9H10O	0.438303	2.285	0.0081763	0.014912
2-oxosuberate		188.068	C8H12O5	0.129408	2.2476	0.031265	0.039474
3-Ureidoisobutyrate	C05100	146.069	C5H10N2O3	3.01049	2.2473	0.0083171	0.015351
4-(2-Hydroxyethyl)phenyl hydrogen sulfate		218.025	C8H10O5S	3.18215	2.2329	0.029928	0.037281
1-Methylhistidine	C01152	169.085	C7H11N3O2	3.20428	2.2179	0.0069856	0.013158
caroxazone		206.069	C10H10N2O3	0.20733	2.1982	0.015012	0.023246
Fenothiocarb sulfoxide		269.108	C13H19NO3S	0.346277	2.1823	0.012273	0.018421
D-(-)-Quinic acid		192.063	C7H12O6	2.34567	2.1675	0.024119	0.032018
formyl-isoglutamine	C16674	174.064	C6H10N2O4	0.406126	2.1672	0.026678	0.034649
D-(-)-Erythrose;L-Threose		120.042	C4H8O4	0.343885	2.1628	0.0026368	0.008333
phenyl sulfoxide		202.27	C12H10OS	7.72749	2.1387	0.019016	0.026754
(S)-2-Acetolactate	C06010	132.042	C5H8O4	0.307786	2.0904	0.015385	0.023684
3-Hydroxy-cis-5-tetradecenoylcarnitine		385.282	C21H39NO5	0.29937	2.0891	0.035136	0.041667
N-[(9-beta-D-ribofuranosylpurin-6-yl)carbamoyl]threonine		412.134	C15H20N6O8	3.73213	2.0871	0.016037	0.024561
Indoxyl-beta-D-glucuronide		309.085	C14H15NO7	6.27667	2.0679	0.017278	0.025877
2-methoxyacetaminophen sulfate		261.03	C9H11NO6S	72.0037	2.0453	0.012865	0.019298
Anserine	C01262	240.122	C10H16N4O3	4.82323	2.0347	0.0024846	0.007018
3_4-Dihydroxyphenylethyleneglycol	C05576	183.053	C8H10O4	0.0960547	2.0223	0.025334	0.032895
2-Methyl-6-oxohepta-2_4-dienal		140.083	C8H12O2	0.366021	1.9111	0.0010799	0.005263
?-(Methylenecyclopropyl)glycine	C08287	127.063	C6H9NO2	0.456916	1.9062	0.0055008	0.011404
Octylamine		129.152	C8H19N	2.88786	1.8836	0.041805	0.046491
(+)-Bornane-2_5-dione		166.099	C10H14O2	0.438303	1.8663	0.011895	0.017544
2_6-Dihydroxynicotinate	C15523	155.1	C6H5NO4	2.14355	1.8582	0.02696	0.035088
Dopamine3-O-sulfate	C13690	233.035	C8H11NO5S	3.18215	1.8556	0.014201	0.021491
D-Phenylalanine	C02265	165.079	C9H11NO2	3.13834	1.8543	0.037852	0.042982
7-oxoheptanoate		144.078	C7H12O3	0.309927	1.849	0.0053786	0.010965
4-Acetamidobutanoic acid	C02946	145.074	C6H11NO3	3.81055	1.8348	0.013959	0.021053
Propofol	C07523	178.135	C12H18O	0.336808	1.8324	0.023966	0.031579
D-Arginine	C00792	174.111	C6H14N4O2	2.20381	1.8082	0.030166	0.038158
1-(4-Hydroxyphenyl)-2-aminoethanol		153.079	C8H11NO2	7.21	1.7964	0.017037	0.025439
Phenobarbital	C07434	232.084	C12H12N2O3	2.42839	1.7739	0.044362	0.047368
1D-chiro-inositol	C19891	180.064	C6H12O6	7.46426	1.7695	0.0095633	0.015789
2-[(2Z)-2-({4-[(3-Aminopropyl)amino]butyl}imino)-2-hydroxyethyl]-2-hydroxysuccinic acid		319.175	C13H25N3O6	3.22657	1.7654	0.034419	0.041228
(1R,2S,3S,4R,6S)-4,6-Diamino-3-{[3-deoxy-3-(methylamino)-alpha-D-xylopyranosyl]oxy}-2-hydroxycyclohexyl 2-amino-2-deoxy-alpha-D-glucopyranoside		468.499	C18H36N4O10	0.228458	1.7616	0.038077	0.043421
4-Coumarylalcohol	C02646	162.031	C9H10O2	0.327598	1.7584	0.037181	0.042544
cyclohexaneacetic acid		142.2	C8H14O2	0.476319	1.7548	0.0025856	0.007456
Avenein		314.1	C14H18O8	15.2422	1.7413	0.039705	0.044737
Lancerin		406.087	C19H18O10	3.45815	1.7391	0.013748	0.020614
Limonene-1_2-diol		170.13	C10H18O2	0.411796	1.7297	0.012617	0.01886
hexamethylene bis(acetamide)		200.28	C10H20N2O2	0.264255	1.7283	0.022025	0.029825
5-(2-Hydroxyethyl)-4-methylthiazole	C04294	143.04	C6H9NOS	0.204476	1.7201	0.0067019	0.012719
N-Feruloylglycine		251.079	C12H13NO5	3.11666	1.7129	0.0474	0.048246
cis-2-Carboxycyclohexyl-acetic acid		186.089	C9H14O4	0.291183	1.7128	0.013195	0.019737
(10S)-Juvenile hormone III diol	C16505	284.199	C16H28O4	0.320856	1.6789	0.025485	0.033333
N-Methylphenylethanolamine	C03711	151.099	C9H13NO	7.83536	1.6245	0.030066	0.037719
(2E,4E)-2,4-octadienal		124.18	C8H12O	0.466516	1.5916	0.004072	0.009211
2-Phenylethanol	C05853	122.073	C8H10O	0.243164	1.5873	0.022031	0.030263
O-Feruloylquinate		368.11	C17H20O9	3.55537	1.5839	0.039254	0.044298
N-Formyl-L-aspartate		161.032	C5H7NO5	3.22657	1.5761	0.0075721	0.014035
1_6_6-Trimethyl-2_7-dioxabicyclo[3.2.2]nonan-3-one		184.11	C10H16O3	0.482968	1.5523	0.022788	0.03114
L-Tyrosinemethylester	C03404	195.089	C10H13NO3	8.63383	1.5432	0.04884	0.049123
Eglumetad		185.068	C8H11NO4	2	1.51	0.021552	0.028947
2-Oxindole		133.053	C8H7NO	0.400535	1.5044	0.020578	0.028509
alpha-Curcumene		202.33	C15H22	2.01391	1.4568	0.022257	0.030702
Butylparaben		194.094	C11H14O3	0.48971	1.4372	0.028856	0.035965
[FAhydroxy(4:0)]N-(3S-hydroxy-butanoyl)-homoserinelactone		187.084	C8H13NO4	4.69134	1.4243	0.0010372	0.004825
Citiolone	C00307	159.035	C6H9NO2S	0.363493	1.4204	0.020109	0.02807
Piperidine	C01746	85.0888	C5H11N	3.50642	1.4155	0.0066106	0.012281
5-Acetylamino-6-formylamino-3-methyluracil	C16365	226.069	C8H10N4O4	7.4127	1.3787	0.030957	0.039035
2,4,6-trimethylphenol		136.19	C9H12O	0.456916	1.362	0.016986	0.025
2,5-dimethyl-4-ethoxy-3(2H)-furanone		156.18	C8H12O3	2.34567	1.346	0.039048	0.04386
Protoveratrine A		793.9	C41H63NO14	2.42839	1.341	0.019607	0.027632
Epinephrine(OrL-Adrenaline)		183.089	C9H13NO3	0.48971	1.3404	0.024487	0.032456
5-Chloro-1-dihydro-1-(4-piperidinyl)-2H-benzomidezole-2-one		251.082	C12H14ClN3O	0.438303	1.3403	0.04936	0.049561
valerenic acid		234.334	C15H22O2	3.38698	1.3176	0.033112	0.040789
4-Hydroxyphenylacetylglycine	C05596	209.068	C10H11NO4	3.38698	1.2957	0.043586	0.04693
butyl acrylate		128.083	C7H12O2	0.411796	1.2603	0.029461	0.036842
(E)-4-hydroxyphenylacetaldehydeoxime	C04353	151.063	C8H9NO2	17.8766	1.2557	0.012163	0.017982
2-phenyl-4-pentenal		160.21	C11H12O	0.460094	1.2384	0.040112	0.045175
Cyclohex-2-enone		96.0573	C6H8O	0.441351	1.2381	0.014949	0.022807
2_3_4_5-Tetrahydrodipicolinate	C03972	171.053	C7H9NO4	8.22491	1.2331	0.01482	0.02193
8-Amino-7-oxononanoate	C01092	187.121	C9H17NO3	2.37841	1.2325	0.021965	0.029386
Dihydrothymine	C00906	128.058	C5H8N2O2	0.25349	1.23	0.029409	0.036404
3-Hydroxycyclohexanone	C03228	114.068	C6H10O2	0.417544	1.2265	0.031476	0.039912
Cuauhtemone		252.172	C15H24O3	4.05584	1.1912	0.019185	0.027193
5-Methoxybenzimidazole		148.064	C8H8N2O	0.0871715	1.1782	0.049819	0.05
Chloroxylenol		156.034	C8H9ClO	10.7779	1.0639	0.041752	0.046053
