# Supplementary material for: Microbial and metabolomic profiles in correlation with depression and anxiety co-morbidities in diarrhoea-predominant IBS patients
Source: BMC Microbiol. 2020 Jun 17;20:168. doi: 10.1186/s12866-020-01841-4 (PMC7302156; doi:10.1186/s12866-020-01841-4)
Supplement: Supplementary file 4 — Additional file 4. [file 12866_2020_1841_MOESM4_ESM.xlsx]

## Sheet: pathway_results
	Total	Expected	Hits	Raw p	#NAME?	B-H adjust	Impact
Caffeine metabolism	10	0.4	2	0.057614	2.854	1	0.30769
Histidine metabolism	16	0.64	2	0.13195	2.0253	1	0.04918
D-Arginine and D-ornithine metabolism	4	0.16	1	0.15079	1.8919	1	0
Tyrosine metabolism	42	1.68	3	0.23438	1.4508	1	0.07794
Taurine and hypotaurine metabolism	8	0.32	1	0.27915	1.276	1	0
Sulfur metabolism	8	0.32	1	0.27915	1.276	1	0.21277
Arginine biosynthesis	14	0.56	1	0.43671	0.82848	1	0
Pentose and glucuronate interconversions	18	0.72	1	0.52238	0.64936	1	0.14062
Citrate cycle (TCA cycle)	20	0.8	1	0.56027	0.57934	1	0.02981
beta-Alanine metabolism	21	0.84	1	0.57809	0.54803	1	0
Pyruvate metabolism	22	0.88	1	0.5952	0.51886	1	0
Alanine, aspartate and glutamate metabolism	28	1.12	1	0.68441	0.3792	1	0.0024
Purine metabolism	65	2.6	2	0.74541	0.29382	1	0
Glycerophospholipid metabolism	36	1.44	1	0.7739	0.25631	1	0.01925
Arginine and proline metabolism	38	1.52	1	0.79205	0.23313	1	0
Primary bile acid biosynthesis	46	1.84	1	0.85136	0.16092	1	0.00805
