# Supplementary material for: Microbial and metabolomic profiles in correlation with depression and anxiety co-morbidities in diarrhoea-predominant IBS patients
Source: BMC Microbiol. 2020 Jun 17;20:168. doi: 10.1186/s12866-020-01841-4 (PMC7302156; doi:10.1186/s12866-020-01841-4)
Supplement: Supplementary file 5 — Additional file 5. [file 12866_2020_1841_MOESM5_ESM.xlsx]

## Sheet: Sheet1
dependent	Parameter	Metabolite Name	Estimate beta	StdErr	tValue	adjusted p Value
SDS	Intercept		41.2157	4.9846	8.26861	1.08433e-11
SDS	age		0.132381	0.101608	1.30286	0.19729
SDS	gender F vs M		2.50093	2.39459	1.04441	0.300224
SDS	severity severe vs mild		0.562153	2.37557	0.236639	0.813693
SDS	C16930	chavicol	1.8505e-05	1.25822e-05	1.47073	0.146264
SDS	C00906	Dihydrothymine	6.92248e-06	5.74586e-06	1.20478	0.232726
SAS	Intercept		42.9889	4.78471	8.98464	1.40577e-12
SAS	age		0.143501	0.0944458	1.5194	0.134093
SAS	gender F vs M		0.538057	2.24776	0.239375	0.811659
SAS	severity severe vs mild		1.90927	2.21338	0.862603	0.391908
SAS	C10447	3,4-Dihydroxybenzenesulfonic acid	-4.26126e-06	1.6714e-06	-2.54951	0.0134534
SAS	C15523	2_6-Dihydroxynicotinate	-1.86234e-05	3.09567e-05	-0.601594	0.549788
SAS	C04349	(4S)-4_6-Dihydroxy-2_5-dioxohexanoate	1.06207e-05	1.50717e-05	0.704682	0.483828
SAS	C16365	(4S)-4_6-Dihydroxy-2_5-dioxohexanoate	-6.61059e-06	8.50932e-06	-0.776865	0.440396
SAS	C00122	Fumaricacid	-1.09399e-05	1.51913e-05	-0.720139	0.474331
SAS	C16930	chavicol	3.4308e-05	1.02683e-05	3.34117	0.00146403
SAS	C16358	1-Methylxanthine	-2.11472e-06	2.17108e-06	-0.97404	0.334082
SAS	C02946	4-Acetamidobutanoic acid	-8.88134e-07	7.10108e-07	-1.2507	0.216065
HADS	Intercept		10.5561	3.16157	3.33888	0.00146166
HADS	age		0.107352	0.064599	1.66181	0.101855
HADS	gender F vs M		1.99148	1.4932	1.3337	0.187427
HADS	severity severe vs mild		1.94082	1.47325	1.31737	0.192806
HADS	C10447	3,4-Dihydroxybenzenesulfonic acid	-2.75223e-06	1.12629e-06	-2.44362	0.0175508
HADS	C15523	2_6-Dihydroxynicotinate	-3.71734e-05	2.20839e-05	-1.68328	0.0976066
HADS	C03228	3-Hydroxycyclohexanone	-2.94958e-06	9.43204e-06	-0.31272	0.755596
HADS	C16930	chavicol	2.27085e-05	1.42835e-05	1.58984	0.117215
HADS	C07523	Propofol	-1.87459e-05	2.96831e-05	-0.631535	0.53013
HADS	C02646	4-Coumarylalcohol	1.96117e-05	2.26549e-05	0.865672	0.390176
HADS	C00906	Dihydrothymine	2.66675e-06	5.77989e-06	0.461385	0.646219
HAM_D	Intercept		7.75017	2.75432	2.81383	0.00658005
HAM_D	age		0.0953709	0.0546437	1.74532	0.0859643
HAM_D	gender F vs M		1.37809	1.35722	1.01538	0.313937
HAM_D	severity severe vs mild		0.13414	1.27611	0.105116	0.916629
HAM_D	C16505	(10S)-Juvenile hormone III diol	3.62357e-05	5.09279e-05	0.71151	0.479481
HAM_D	C03210	2_2'-Iminodipropanoate	1.71724e-06	1.46406e-06	1.17293	0.245382
HAM_D	C03228	3-Hydroxycyclohexanone	-1.9725e-06	6.86514e-06	-0.287321	0.77484
HAM_D	C05576	3_4-Dihydroxyphenylethyleneglycol	2.32347e-06	1.89754e-05	0.122447	0.902948
HAM_D	C00906	Dihydrothymine	5.35701e-06	5.21407e-06	1.02741	0.308282
HAM_A	Intercept		5.20928	2.9449	1.76892	0.0819072
HAM_A	age		0.177103	0.060617	2.92167	0.00487609
HAM_A	gender F vs M		1.3357	1.42965	0.934282	0.353842
HAM_A	severity severe vs mild		1.55415	1.41081	1.1016	0.274964
HAM_A	C03210	2_2'-Iminodipropanoate	2.67896e-06	1.62415e-06	1.64946	0.104195
HAM_A	C03228	3-Hydroxycyclohexanone	-7.93546e-06	7.94333e-06	-0.99901	0.321736
HAM_A	C07523	Propofol	-1.2595e-05	2.04983e-05	-0.614441	0.541209
HAM_A	C02646	4-Coumarylalcohol	2.50581e-05	2.02136e-05	1.23966	0.219848
HAM_A	C00906	Dihydrothymine	7.14443e-06	4.9845e-06	1.43333	0.15687
